# Supplementary material for: Potential Linkage between Heavy Metal Pollution Risk Assessment and Dissolved Organic Matter Spectra in the WWTPs-River Integrated Area-Case Study from Ashi River
Source: Toxics. 2023 Nov 6;11(11):904. doi: 10.3390/toxics11110904 (PMC10674235; doi:10.3390/toxics11110904)
Supplement: Supplementary file 1 [file toxics-11-00904-s001.zip]

Archive with 1 entries (1 files):
- toxics-2693186-supplementary.pdf
